# Supplementary material for: Roles of cytokines in modulating Trypanosoma brucei rhodesiense infection outcomes in vervet monkeys
Source: Front Parasitol. 2026 Jan 12;4:1725651. doi: 10.3389/fpara.2025.1725651 (PMC12833445; doi:10.3389/fpara.2025.1725651)
Supplement: Supplementary Text 1 — Ethical approval for animal use referenced C/TR/4/490/1. [file DataSheet1.zip]

Archive with 7 entries (7 files):
- Dataset 1.XLSX
- Table S1.DOCX
- Figure S2A.TIF
- Figure S2B.TIF
- Figure S1.TIF
- Figure S3.TIF
- Text 1.PDF
