# Supplementary material for: Roles of cytokines in modulating Trypanosoma brucei rhodesiense infection outcomes in vervet monkeys
Source: Front Parasitol. 2026 Jan 12;4:1725651. doi: 10.3389/fpara.2025.1725651 (PMC12833445; doi:10.3389/fpara.2025.1725651)
Supplement: Supplementary Text 1 — Ethical approval for animal use referenced C/TR/4/490/1. [file DataSheet1.zip › Dataset 1.XLSX]

## Sheet: Export Summary
	This document was exported from Numbers. Each table was converted to an Excel worksheet. All other objects on each Numbers sheet were placed on separate worksheets. Please be aware that formula calculations may differ in Excel.
	Numbers Sheet Name	Numbers Table Name	Excel Worksheet Name
	Parasitemia
		Table 1	Parasitemia
	Weight
		Table 1	Weight
	PCV
		Table 1	PCV
	Temperatures
		Table 1	Temperatures
	Appetite
		Table 1	Appetite
	Faeces and grooming
		Table 1	Faeces and grooming
	CSF Parasitaemia and WBC count
		Table 1	CSF Parasitaemia and WBC count

## Sheet: Parasitemia
	Prasitemia Data
Acute Strain: 3801
				Days Post Infection
	Animal No
	708	0	4	8	12	16	20	24	28	32	36	40	44	45
		0	0	7.2	7.5	6.9	7.8	7.5	7.2	7.5	6.6	6.9	7.8	7.8		80.7	6.20769	6.20769
	709	0	4	8	12	16	20	24	28
		0	0	6.9	7.2	6.9	7.8	8.1	7.5							44.4	5.55	5.55
	704	0	4	8	12	16	20	24	28	32	34
		0	0	7.5	8.7	8.1	7.2	8.1	7.8	7.8	6.9					62.1	6.21	6.21
Chronic Strain: 3928
	Animal No
	699	0	4	8	12	16	20	24	28	32	36	40	44	48	52	56	60	64	68	72	76	80	84	88	92	96	100	104	108	112	116	119
		0	0	7.8	7.5	7.8	7.2	7.8	7.5	7.8	7.5	7.2	7.5	6	7.5		7.5	5.4	7.5	7.8	7.8	7.5	6.9	7.8	6.9	7.2	5.4	6.9	6.3	7.8	6.3	7.8	6.73	201.9	6.5129
	710	0	4	8	12	16	20	24	28	32	36	40	44	48	52	56	60	64	68	72	76	80	84	88	92	96	100	104	108	112	115
		0	0	6.9	7.2	7.2	6.9	7.5	7.5	6.9	6	7.2	7.2	6		7.2	6	6.9	7.2	6	5.4	6.6	7.5	5.4	5.7	7.8	7.5	7.2	7.5	5.4	7.5		6.32069	183.3	6.11
	715	0	4	8	12	16	20	24	28	32	36	40	44	48	52	56	60	64	68	72	76	80	84	88	92	95
		0	0	7.2	6.9	7.5	7.8	7.2	7.2	7.2	7.2	6	6.9	7.2	8.1	7.2	7.8	7.5	5.4	7.5	7.2	7.2	8.1	7.5	7.8	8.4							6.72	168	6.72
																																	6.59023	19.3429	6.44763
		_

## Sheet: Weight
							Days Post Infection
Chronic Strain: 3928
		Animal No
		699	0	4	8	12	18	24	30	36	42	48	54	60	66	72	78	84	90	96	102	108	114	119
			5	_	4.95	4.75	4.4	4.45	4.5	4.2	4.25	4.25	4.15	4	4	3.95	3.75	3.75	3.75	3.55	3.5	3.25	3.25	3
		710	0	4	8	12	18	24	30	36	42	48	54	60	66	72	78	84	90	96	102	108	114	115
			3	2.95	2.95	2.85	2.85	2.75	2.8	2.7	2.65	2.7	2.75	2.75	2.75	2.75	2.5	2.5	2.5	2.3	2.3	2.25	2.25	2.2
		715	0	4	8	12	18	24	30	36	42	48	54	60	66	72	78	84	90	95
			4.5	4.5	4.5	4.4	4.25	4.25	4	4.1	4.25	4	4	3.85	3.85	3.3	3.15	3	2.75	2.7
Acute Strain: 3801
		Animal No		Days Post Infection
		708	0	4	8	12	18	24	30	36	42	46
			3.35	3.4	3.35	3.4	3.25	3.25	3	2.5	2.3	2.1
		709	0	4	8	12	18	24	28
			4.75	4.8	4.65	4.5	4.1	3.8	3.7
		704	0	4	8	12	18	24	30	34
			5.4	5.3	5.25	5	4.75	4.55	4.25	3.95
Controls
		Animal No			Days Post Infection
		703	0	4	8	12	18	24	30	36	42	48	54	60	66	72	78	84	90	96	102	108	114	120	126	132
			3.25	3.25	3.2	3.05	3.05	3.05	3.05	3.1	3.05	3	3	3	3	3	3.05	3	3	3	3	3	3	3	3.1	3.4
		705	0	4	8	12	18	24	30	36	42	48	54	60	66	72	78	84	90	96	102	108	114
			4.9	4.9	4.95	4.95	4.8	4.9	4.9	4.95	4.9	4.9	4.95	5	5	5	5	5	4.95	5	5	5	5
		706	0	4	8	12	18	24	30	36	42	48	54	60	66	72	78	84	90	96	102	108	170
			5.9	5	4.8	4.9	4.75	4.8	4.8	4.8	4.8	4.75	4.65	4.75	4.75	4.7	_	_	_	_	_	_	4.8
		( _ ) Not sampled

## Sheet: PCV
							Days Post Infection
Chronic Strain: 3928
		Animal No
		699	0	4	8	12	18	24	30	36	42	48	54	60	66	72	78	84	90	96	102	108	114	119
			62		63	59	57	50	38	36	36	33	35	34	32	33	32	32	31	29	29	30	28	25
		710	0	4	8	12	18	24	30	36	42	48	54	60	66	72	78	84	90	96	102	108	114	115
			37	39	38	34	28	27	24	26	27	27	28	30	26	25	22	22	21	20	21	19	14	15
		715	0	4	8	12	18	24	30	36	42	48	54	60	66	72	78	84	90	95
			56	52	51	46	43	40	39	36	37	35	35	31	33	31	33	30	27	31
Acute Strain: 3801
		Animal No		Days Post Infection
		708	0	4	8	12	18	24	30	36	42	46
			42	41	38	32	30	29	30	27	27	27
		709	0	4	8	12	18	24	28
			49	47	45	45	36	35	31
		704	0	4	8	12	18	24	30	34
			60	60	58	57	49	43	44	43
Controls
		Animal No			Days Post Infection
		703	0	4	8	12	18	24	30	36	42	48	54	60	66	72	78	84	90	96	102	108	114	120	126	132
			45	42	41	41	40	38	40	39	39	40	40	41	37	37	39	40	40	39	39	38	35	36	43	35
		705	0	4	8	12	18	24	30	36	42	48	54	60	66	72	78	84	90	96	102	108	114
			54	56	55	59	55	55	55	54	55	54	54	56	56	57	56	58	56	57	57	55	55
		706	0	4	8	12	18	24	30	36	42	48	54	60	66	72	78	84	90	96	102	108	170
			49	50	50	47	51	52	50	51	51	52	50	52	50	49	_	_	_	_	_	_	50
		( _ ) Not sampled

## Sheet: Temperatures
							Days Post Infection
Chronic Strain: 3928
		Animal No
		699	0	4	8	12	18	24	30	36	42	48	54	60	66	72	78	84	90	96	102	108	114	119
			39		39.9	38.7	39.8	39.2	39.6	39.8	39.4	38.8	39.9	40.1	39.6	40	38.9	39	40	38.4	38.8	39.6	38.8	38.9
		710	0	4	8	12	18	24	30	36	42	48	54	60	66	72	78	84	90	96	102	108	114	115
			39.5	38.8	40.7	39.8	39	39.5	40	39.8	39.4	39.1	40.3	39.3	39.6	39.2	40.2	39.4	38.3	38.8	39	38.7	38.5	37.6
		715	0	4	8	12	18	24	30	36	42	48	54	60	66	72	78	84	90	95
			39.1	39.1	39.5	40	39.2	39.4	39.7	39.6	40.1	39.4	39.1	39.4	39.5	38.8	39.9	39.4	38	39.1
Acute Strain: 3801
		Animal No		Days Post Infection
		708	0	4	8	12	18	24	30	36	42	46
			38.8	38.7	40	40	40.1	40.3	39.6	39.1	38.4	34.8
		709	0	4	8	12	18	24	28
			38.7	38.8	39.9	39.8	39.9	39.2	39.2
		704	0	4	8	12	18	24	30	34
			38.8	38.7	39.8	40.8	40	39.8	38.9	39.1
Controls
		Animal No			Days Post Infection
		703	0	4	8	12	18	24	30	36	42	48	54	60	66	72	78	84	90	96	102	108	114	120	126	132
			39.4	39	38.3	38.5	38	38.6	38.2	38.2	38.3	38.1	38.9	38.7	38.4	38.1	38.8	39.3	38.2	38.1	38.9	38.8	38.9	38.4	38.6	39.3
		705	0	4	8	12	18	24	30	36	42	48	54	60	66	72	78	84	90	96	102	108	114
			38.7	38.8	38.9	38.2	38.7	38.4	39	38.9	38.5	39.2	39	39	38.9	39.1	39.1	38.4	38.8	38.6	38.3	38.3	38.5
		706	0	4	8	12	18	24	30	36	42	48	54	60	66	72	78	84	90	96	102	108	170
			39.3	38.4	38.9	38.3	38.2	38.6	38.2	38.1	38.2	38.8	38.5	39	39.6	39	_	_	_	_	_	_	39.1
		( _ ) Not sampled

## Sheet: Appetite
							Days Post Infection
Chronic Strain: 3928
	Animal No
	699		0	4	8	12	18	24	30	36	42	48	54	60	66	72	78	84	90	96	102	108	114	119
		am	F 3/4	F 3/4	P 1/4	P 1/4	F 1/2	F 3/4	F 3/4	F 3/4	F 3/4	F 3/4	G	F 1/2	F 3/4	F 3/4	F 3/4	F 3/4	F 3/4	P 1/4	G	F 3/4	F 1/2	P 1/4
		pm	G	G	F 3/4	F 3/4	F 1/2	F 3/4	F 3/4	F 3/4	F 3/4	F 1/2	F 3/4	F 3/4	G	F 3/4	F 3/4	F 3/4	F 3/4	F 3/4	G	F 3/4	F 1/2	_
	710		0	4	8	12	18	24	30	36	42	48	54	60	66	72	78	84	90	96	102	108	114	115
		am	G	G	G	G	G	F 3/4	G	F 3/4	G	G	F 3/4	F 3/4	G	G	F 3/4	G	F 3/4	F 3/4	F 1/2	P 1/4	F 1/2	F 1/2
		pm	G	G	G	G	G	G	F 3/4	G	F 3/4	G	G	G	G	F 1/2	F 3/4	F 1/4	F 3/4	F 1/2	F 1/2	P 1/4	P 1/4	_
	715		0	4	8	12	18	24	30	36	42	48	54	60	66	72	78	84	90	95
		am	F 3/4	F 3/4	F 3/4	F 3/4	F 3/4	F 3/4	F 3/4	G	G	G	G	G	F 3/4	G	F 3/4	G	F 3/4	F 3/4
		pm	F 3/4	F 3/4	F 3/4	F 3/4	F 3/4	F 3/4	G	G	G	G	G	G	F 3/4	F 3/4	F 3/4	F 3/4	F 3/4	_
Acute Strain: 3801
	Animal No			Days Post Infection
	708		0	4	8	12	18	24	30	36	42	46
		am	F 3/4	G	F 3/4	F 3/4	F 3/4	F 3/4	F 3/4	F 3/4	F 3/4	P
		pm	G	G	P 1/4	F 3/4	G	F 3/4	F 1/2	P 1/4	P 1/4	_
	709		0	4	8	12	18	24	28
		am	G	F 3/4	F 1/2	F 3/4	F 3/4	F 3/4	G
		pm	G	P 1/4	F 1/2	P 1/4	P 1/4	F 3/4	_
	704		0	4	8	12	18	24	30	34
		am	G	G	P 1/4	G	F 3/4	F 3/4	F 3/4	F 3/4
		pm	G	G	F 3/4	G	F 3/4	F 3/4	F 1/2	F 3/4
Controls
	Animal No				Days Post Infection
	703		0	4	8	12	18	24	30	36	42	48	54	60	66	72	78	84	90	96	102	108	114	120	126	132
		am	G	F 3/4	F 3/4	G	G	F 3/4	F 3/4	F 3/4	F 3/4	G	G	F 3/4	G	G	F 3/4	G	F 3/4	F 3/4	F 3/4	F 3/4	F 3/4	F 3/4	F 3/4	G
		pm	G	G	G	F 3/4	G	F 3/4	G	G	G	F 3/4	G	F 3/4	G	G	F 3/4	G	G	G	G	F 3/4	G	G	F 3/4	G
	705		0	4	8	12	18	24	30	36	42	48	54	60	66	72	78	84	90	96	102	108	114
		am	G	G	G	G	G	G	G	G	G	G	G	G	G	G	G	G	G	G	G	F 3/4	G
		pm	G	G	G	G	G	G	G	G	G	G	G	F 3/4	G	G	G	G	G	F 3/4	G	F 3/4	F 3/4
	706		0	4	8	12	18	24	30	36	42	48	54	60	66	72	78	84	90	96	102	108	170
		am	G	G	G	G	G	G	G	G	G	G	G	F 3/4	G	G	F 3/4	F 3/4	G	G	G	G	G
		pm	G	G	G	F 3/4	G	G	G	G	G	G	G	G	G	G	F 3/4	G	F 3/4	G	G	G	G
		( _ ) Not fed
		G-good
		N-normal
		F-feed
		P-poorly fed
		A-absent

## Sheet: Faeces and grooming
							Days Post Infection
Chronic Strain: 3928
Animal No
699			0	4	8	12	18	24	30	36	42	48	54	60	66	72	78	84	90	96	102	108	114	119
	Faeces	am	N	N	N	N	N	N	A	N	N	N	N	N	N	N	A	N	N	N	N	N	A	N
		pm	N	N	N	N	N	N	N	N	N	A	N	N	N	N	N	N	A	A	A	N	N	_
	Hair		G	G	Rough	Rough	Rough	Rough
	Observation					Reduced activity		appear dull			Puffy face
710			0	4	8	12	18	24	30	36	42	48	54	60	66	72	78	84	90	96	102	108	114	115
	Faeces	am	N	N	N	N	N	N	N	N	N	N	N	N	S	N	N	A	N	N	A	A	N	N
		pm	N	N	N	N	N	A	N	N	N	N	N	N	N	A	N	A	D	A	A	N	A	_
	Hair																				raised hair		raised hair
	Observation			Vomitted																	dull	puffy face	puffy face	puffy face
715			0	4	8	12	18	24	30	36	42	48	54	60	66	72	78	84	90	95
	Faeces	am	N	N	N	N	N	A	A	N	D	N	A	N	N	D	A	A	S	N
		pm	N	N	N	N	N	N	N	N	D/B	N	N	N	A	A	S/D	A	S	_
	Hair				Raised			Raised
	Observation			Facing back of the cage															sitting on cage floor
Acute Strain: 3801
Animal No				Days Post Infection
708			0	4	8	12	18	24	30	36	42	46
	Faeces	am	N	N	N	N	N	N	N	N	A	A
		pm	N	N	A	N	N	N	N	A	A	_
	Hair
	Observation										dull	dull
709			0	4	8	12	18	24	28
	Faeces	am	N	N	A	A	N	N	N
		pm	A	A	A	A	N	N	_
	Hair							raised
	Observation			Vomitted		dull		lethary	sitting on cage floor
704			0	4	8	12	18	24	30	34
	Faeces	am	N	N	N	N	A	N	N	N
		pm	N	N	N	N	N	A	N	A
	Hair			Raised		Raised
	Observation			Poor appetite	Poor appetite				sleepy	Facial oedema, sleepy, sitting on the floor
Controls
Animal No					Days Post Infection
703			0	4	8	12	18	24	30	36	42	48	54	60	66	72	78	84	90	96	102	108	114	120	126	132
	Faeces	am	N	N	N	N	N	N/P	A	N	N	N	N	P	N	N	N	N	N	N	N	N	N	N	N	N
		pm	N	N	A	N	N	N	N	N	N	N	N	N	N	N	N	N	N	N	N	N	N	N	N	N
	Hair
	Observation
705			0	4	8	12	18	24	30	36	42	48	54	60	66	72	78	84	90	96	102	108	114
	Faeces	am	N	N	N	N	N	N	N	N	N	N	N	N	N	N	N	N	N	N	N	N	N
		pm	N	A	N	N	N	A	N	N	N	N	N	N	N	N	N	N	N	N	N	N	A
	Hair																						dull. Died of pneumonia
	Observation
706			0	4	8	12	18	24	30	36	42	48	54	60	66	72	78	84	90	96	102	108	170
	Faeces	am	N	N	N	N	N	N	N	N	N	N	N	N	N	N	N	N	N	N	N	N	N
		pm	N	N	N	N	N	N	N	N	N	N	N	N	N	N	N	N	N	N	N	N	N
		( _ ) Not sampled
	A-absent
	D/B-darrhea with blood
	D-Diarrhea
	N/P- normal pellets like
	S/D- Soft diarrhea

## Sheet: CSF Parasitaemia and WBC count
Table 1
Acute Strain: 3801
	CSF Prasitemia and WBC Data
Acute Strain: 3801
				Days Post Infection
Animal No
708		0	8	12	16	20	24	28	32	36	40	44	45
	WBC/mm3	0	6	N/S	20	N/S	25	N/S	13	22	24	N/S	40
	Parasites/µl	0	0	N/S	18	N/S	117	N/S	175	755	376	N/S	772
709		0	8	12	16	20	24	28
	WBC/mm3	0	4	2	1	N/S	4	12
	Parasites/µl	0	0	0	0	N/S	22	131
704		0	8	12	16	20	24	28	32	34
	WBC/mm3	6	N/S	0	20	N/S	8	N/S	N/S	15
	Parasites/µl	0	N/S	1	14	N/S	1	N/S	N/S	1
701		0	8	12	16	20	24
	WBC/mm3	9	12	4	1	N/S	N/S
	Parasites/µl	0	0	0	105	N/S	N/S
Chronic Strain: 3928
Animal No
699		0	8	12	16	20	24	28	32	36	40	44	48	52	56	60	64	68	72	76	80	84	88	92	96	100	104	108	112	116	119
	WBC/mm3	0	3	1	6	N/S	3	7	N/S	11	14	N/S	12	N/S	N/S	13	3	N/S	2	N/S	13	6	9	N/S	11	2	N/S	7	7	N/S	11
	Parasites/µl	0	1	1	1	N/S	1	3	N/S	1	3	N/S	12	N/S	N/S	4	3	N/S	1	N/S	22	28	56	N/S	215	111	N/S	68	227	N/S	88
710		0	8	12	16	20	24	28	32	36	40	44	48	52	56	60	64	68	72	76	80	84	88	92	96	100	104	108	112	115
	WBC/mm3	0	1	6	0	N/S	0	6	N/S	8	1	N/S	3	8	N/S	6	N/S	21	8	N/S	34	35	28	N/S	15	13	N/S	17	25	31
	Parasites/µl	0	0	0	0	N/S	0	1	N/S	1	1	N/S	1	8	N/S	11	N/S	10	4	N/S	72	71	163	N/S	117	299	N/S	382	793	732
715		0	8	12	16	20	24	28	32	36	40	44	48	52	56	60	64	68	72	76	80	84	88	92	95
	WBC/mm3	2	N/S	N/S	18	N/S	2	21	N/S	4	24	N/S	4	6	N/S	4	N/S	10	0	N/S	25	N/S	N/S	N/S	N/S
	Parasites/µl	0	N/S	N/S	1	N/S	1	1	N/S	1	6	N/S	24	4	N/S	33	N/S	11	32	N/S	79	N/S	N/S	N/S	N/S
719		0	8	12	16	20	24	28	32	36	40	44	48	52	57
	WBC/mm3	0	0	0	0	N/S	0	6	N/S	1	2	N/S	7	9	N/S
	Parasites/µl	0	0	1	1	N/S	1	1	N/S	1	1	N/S	21	4	N/S
Controls
Animal No
703		0	8	12	16	20	24	28	32	36	40	44	48	52	56	60	64	68	72	76	80	84	88	92	96	100	104	108	112	116	120		1yr 4 months
	WBC/mm3	0	0	0	0	N/S	6	2	N/S	7	3	N/S	3	12	7	N/S	3	N/S	1	7	3	N/S	1	N/S	4	N/S	N/S	N/S	N/S	N/S	N/S		0
705		0	8	12	16	20	24	28	32	36	40	44	48	52	56	60	64	68	72	76	80	84	88	92	96	100	104	108	112	116	120
	WBC/mm3	0	0	N/S	7	N/S	N/S	2	N/S	2	1	N/S	6	2	N/S	1	2	N/S	2	10	N/S	13	1	N/S	1	4	N/S	3	N/S	N/S	N/S
706		0	8	12	16	20	24	28	32	36	40	44	48	52	56	60	64	68	72	76	80	84	88	92	96	100	104	108	112	116	120
	WBC/mm3	0	0	2	N/S	N/S	N/S	N/S	N/S	N/S	N/S	N/S	N/S	N/S	1	0	N/S	0	N/S	15	8	N/S	11	N/S	1	3	N/S	N/S	N/S	N/S	N/S
717		0	8	12	16	20	24	28	32	36	40	44	48	52	56	60	64	68	72	76	80	84	88	92	96	100	104	108	112	116	120		1yr 4 months
	WBC/mm3	0	0	0	N/S	N/S	N/S	N/S	N/S	N/S	N/S	N/S	N/S	N/S	N/S	1	N/S	1	N/S	1	N/S	N/S	4	1	N/S	2	1	N/S	N/S	N/S	N/S		0
	N/S	Not sampled
